# Supplementary material for: Temperature Changes Affect the Vulnerability of Cotton Bollworms, Helicoverpa armigera (Hübner)
Source: Insects. 2025 Dec 28;17(1):40. doi: 10.3390/insects17010040 (PMC12842468; doi:10.3390/insects17010040)
Supplement: Supplementary file 1 [file insects-17-00040-s001.zip]

Archive with 6 entries (6 files):
- Figure S1.TIF
- Figure S2.TIF
- Table S1.R-value and temperature diffenrec in Shawan.pdf
- Table S2.R-value and temperature difference in Bachu.pdf
- Table S3.R-value and temperature differences in Maigaiti.pdf
- Table S4.Phenology and moth number.pdf
